# Supplementary material for: A Meta-Analysis of the Protein Components in Rattlesnake Venom
Source: Toxins (Basel). 2021 May 23;13(6):372. doi: 10.3390/toxins13060372 (PMC8224588; doi:10.3390/toxins13060372)
Supplement: Supplementary file 1 [file toxins-13-00372-s001.zip]

Archive with 1 entries (1 files):
- toxins-1190419-supplementary.pdf
